# Supplementary material for: Incorporating a Behavioral Medicine Approach in the Multi-Modal Management of Chronic Equine Gastric Ulcer Syndrome (EGUS): A Clinical Commentary
Source: Animals (Basel). 2025 Oct 17;15(20):3019. doi: 10.3390/ani15203019 (PMC12561611; doi:10.3390/ani15203019)
Supplement: Supplementary file 1 [file animals-15-03019-s001.zip]

Archive with 1 entries (1 files):
- animals-3860544-supplementary.pdf
